# Supplementary material for: Alpha-Synuclein Neurobiology in Parkinson’s Disease: A Comprehensive Review of Its Role, Mechanisms, and Therapeutic Perspectives
Source: Brain Sci. 2025 Nov 25;15(12):1260. doi: 10.3390/brainsci15121260 (PMC12731173; doi:10.3390/brainsci15121260)
Supplement: Supplementary file 1 [file brainsci-15-01260-s001.zip]

Archive with 1 entries (1 files):
- brainsci-3975193-supplementary.pdf
